# Supplementary material for: Identification of the Core Promoter and Variants Regulating Chicken CCKAR Expression
Source: Genes (Basel). 2022 Jun 18;13(6):1083. doi: 10.3390/genes13061083 (PMC9222909; doi:10.3390/genes13061083)
Supplement: Supplementary file 1 [file genes-13-01083-s001.zip]

Archive with 1 entries (1 files):
- genes-1766099-supplementary.pdf
